# Supplementary material for: Genome-scale Co-evolutionary Inference Identifies Functions and Clients of Bacterial Hsp90
Source: PLoS Genet. 2013 Jul 11;9(7):e1003631. doi: 10.1371/journal.pgen.1003631 (PMC3708813; doi:10.1371/journal.pgen.1003631)
Supplement: Dataset S1 — hsp90A-associated genes and relevant information. (XLS) [file pgen.1003631.s001.xls]

## Sheet: data
Relevant data for the set of hsp90A-associated genes (see other sheet for metadata)
KEGG Orthology Group	Mean PCI	Mean LRT p-value	KEGG annotations
K00005	1.70097	0.00283784	K00005|glycerol	dehydrogenase	[EC:1.1.1.6]|ko00561|
K00010	0.757515	0.0025483	K00010|myo-inositol	2-dehydrogenase	[EC:1.1.1.18]|ko00521,ko00562|
K00019	0.905733	0.00165744	K00019|3-hydroxybutyrate	dehydrogenase	[EC:1.1.1.30]|ko00072,ko00650|
K00033	0.653688	0.00087926	K00033|6-phosphogluconate	dehydrogenase	[EC:1.1.1.44]|ko00030,ko00480|
K00036	0.594928	0.00417	K00036|glucose-6-phosphate	1-dehydrogenase	[EC:1.1.1.49]|ko00030,ko00480|
K00064	0.789333	0.00109201	K00064|D-threo-aldose	1-dehydrogenase	[EC:1.1.1.122]|ko00053|
K00065	0.732541	0.00307875	K00065|2-deoxy-D-gluconate	3-dehydrogenase	[EC:1.1.1.125]|ko00040|
K00074	0.0667714	0.000928863	K00074|3-hydroxybutyryl-CoA	dehydrogenase	[EC:1.1.1.157]|ko00362,ko00650|
K00098	0.911646	0.000793479	K00098|L-idonate	5-dehydrogenase	[EC:1.1.1.264]|NONE|	NONE
K00294	0.928724	0.00598751	K00294|1-pyrroline-5-carboxylate	dehydrogenase	[EC:1.5.1.12]|ko00250,ko00330|
K00318	0.928752	0.00628376	K00318|proline	dehydrogenase	[EC:1.5.99.8]|ko00330|
K00362	0.925428	0.00544223	K00362|nitrite	reductase	(NAD(P)H)	large	subunit	[EC:1.7.1.4]|ko00910|
K00363	0.927917	0.00410389	K00363|nitrite	reductase	(NAD(P)H)	small	subunit	[EC:1.7.1.4]|ko00910|
K00365	0.911861	0.00311605	K00365|urate	oxidase	[EC:1.7.3.3]|ko00230,ko00232|
K00370	0.891238	0.00506524	K00370|nitrate	reductase	1,	alpha	subunit	[EC:1.7.99.4]|ko00910,ko02020|
K00371	0.891238	0.00506524	K00371|nitrate	reductase	1,	beta	subunit	[EC:1.7.99.4]|ko00910,ko02020|
K00372	0.771891	0.0025368	K00372|nitrate	reductase	catalytic	subunit	[EC:1.7.99.4]|ko00910|
K00373	0.891238	0.00506524	K00373|nitrate	reductase	1,	delta	subunit	[EC:1.7.99.4]|ko00910,ko02020|
K00374	0.891238	0.00506524	K00374|nitrate	reductase	1,	gamma	subunit	[EC:1.7.99.4]|ko00910,ko02020|
K00375	0.595438	0.00279592	K00375|GntR	family	transcriptional	regulator	/	MocR	family	aminotransferase|NONE|	NONE
K00484	0.876544	0.000996918	K00484|4-hydroxyphenylacetate-3-hydroxylase	small	chain	[EC:1.14.13.3]|ko00350|
K00493	0.991188	0.00592544	K00493|unspecific	monooxygenase	[EC:1.14.14.1]|ko00071,ko00380,ko00627|
K00647	0.545159	0.00631798	K00647|3-oxoacyl-[acyl-carrier-protein]	synthase	I	[EC:2.3.1.41]|ko00061|
K00657	0.801525	0.00632319	K00657|diamine	N-acetyltransferase	[EC:2.3.1.57]|ko00330|
K00660	0.886085	0.00324576	K00660|chalcone	synthase	[EC:2.3.1.74]|ko00941,ko04712|
K00666	0.598407	0.003883	K00666|fatty-acyl-CoA	synthase	[EC:6.2.1.-]|NONE|	NONE
K00690	1.20668	0.00195095	K00690|sucrose	phosphorylase	[EC:2.4.1.7]|ko00500|
K00795	0.373947	0.00673853	K00795|farnesyl	diphosphate	synthase	[EC:2.5.1.1	2.5.1.10]|ko00900|
K00833	1.001	0.0019045	K00833|adenosylmethionine-8-amino-7-oxononanoate	aminotransferase	[EC:2.6.1.62]|ko00780|
K00836	0.722294	0.00237993	K00836|diaminobutyrate-2-oxoglutarate	transaminase	[EC:2.6.1.76]|ko00260|
K00847	0.653325	0.00284544	K00847|fructokinase	[EC:2.7.1.4]|ko00051,ko00500,ko00520|
K00854	0.751312	0.00418094	K00854|xylulokinase	[EC:2.7.1.17]|ko00040|
K00855	54.9607	0.00485449	K00855|phosphoribulokinase	[EC:2.7.1.19]|ko00710|
K00863	0.932791	0.00177685	K00863|dihydroxyacetone	kinase	[EC:2.7.1.29]|ko00561,ko00680,ko04622|
K00883	0.878955	0.000158382	K00883|2-dehydro-3-deoxygalactonokinase	[EC:2.7.1.58]|ko00052|
K00899	0.764586	0.000415772	K00899|5-methylthioribose	kinase	[EC:2.7.1.100]|ko00270|
K00924	1.04923	0.0085059	K00924|NONE|NONE|	NONE
K00971	0.561688	0.00335972	K00971|mannose-1-phosphate	guanylyltransferase	[EC:2.7.7.22]|ko00051,ko00520|
K00998	1.01156	6.45175e-06	K00998|phosphatidylserine	synthase	[EC:2.7.8.8]|ko00260,ko00564|
K01006	0.694433	0.00289111	K01006|pyruvate,orthophosphate	dikinase	[EC:2.7.9.1]|ko00620,ko00710|
K01041	0.957154	0.000402488	K01041|NONE|ko00281,ko00626|
K01091	1.06717	0.00597083	K01091|phosphoglycolate	phosphatase	[EC:3.1.3.18]|ko00630|
K01112	0.940067	0.00191664	K01112|NONE|ko00051|
K01150	0.772012	0.00443349	K01150|deoxyribonuclease	I	[EC:3.1.21.1]|NONE|	NONE
K01181	0.898965	0.00475468	K01181|endo-1,4-beta-xylanase	[EC:3.2.1.8]|NONE|	NONE
K01190	0.817427	0.000750029	K01190|beta-galactosidase	[EC:3.2.1.23]|ko00052,ko00511,ko00600|
K01193	0.97234	0.000488329	K01193|beta-fructofuranosidase	[EC:3.2.1.26]|ko00052,ko00500|
K01207	0.930174	5.28458e-05	K01207|beta-N-acetylhexosaminidase	[EC:3.2.1.52]|ko00520|
K01209	0.885165	0.000362294	K01209|alpha-N-arabinofuranosidase	[EC:3.2.1.55]|ko00520|
K01258	0.745772	0.0012226	K01258|tripeptide	aminopeptidase	[EC:3.4.11.4]|NONE|	NONE
K01269	0.675498	0.0020462	K01269|aminopeptidase	[EC:3.4.11.-]|NONE|	NONE
K01273	0.858862	0.00406256	K01273|membrane	dipeptidase	[EC:3.4.13.19]|NONE|	NONE
K01281	1.00599	0.00114195	K01281|X-Pro	dipeptidyl-peptidase	[EC:3.4.14.11]|NONE|	NONE
K01286	0.977397	6.6804e-05	K01286|D-alanyl-D-alanine	carboxypeptidase	[EC:3.4.16.4]|NONE|	NONE
K01443	1.116	0.00544091	K01443|N-acetylglucosamine-6-phosphate	deacetylase	[EC:3.5.1.25]|ko00520|
K01453	0.931435	0.00159716	K01453|NONE|NONE|	NONE
K01512	0.623859	4.67772e-05	K01512|acylphosphatase	[EC:3.6.1.7]|ko00620,ko00627|
K01523	0.939733	0.0032778	K01523|phosphoribosyl-ATP	pyrophosphohydrolase	[EC:3.6.1.31]|ko00340|
K01525	0.268883	0.00470799	K01525|bis(5'-nucleosyl)-tetraphosphatase	(symmetrical)	[EC:3.6.1.41]|ko00230|
K01551	0.756112	0.00286057	K01551|arsenite-transporting	ATPase	[EC:3.6.3.16]|NONE|	NONE
K01560	0.947676	0.00219554	K01560|2-haloacid	dehalogenase	[EC:3.8.1.2]|ko00361,ko00625|
K01608	0.881602	0.0044079	K01608|tartronate-semialdehyde	synthase	[EC:4.1.1.47]|ko00630|
K01613	1.00122	0.000252013	K01613|phosphatidylserine	decarboxylase	[EC:4.1.1.65]|ko00564|
K01619	0.73355	0.0065376	K01619|deoxyribose-phosphate	aldolase	[EC:4.1.2.4]|ko00030|
K01631	0.889204	0.000205082	K01631|2-dehydro-3-deoxyphosphogalactonate	aldolase	[EC:4.1.2.21]|ko00052|
K01640	0.8292	0.00336673	K01640|hydroxymethylglutaryl-CoA	lyase	[EC:4.1.3.4]|ko00072,ko00280,ko00281,ko00650,ko04146|
K01697	0.849019	0.00386614	K01697|cystathionine	beta-synthase	[EC:4.2.1.22]|ko00260,ko00270|
K01706	0.83827	0.00691052	K01706|glucarate	dehydratase	[EC:4.2.1.40]|ko00053|
K01707	0.803438	0.00464752	K01707|5-dehydro-4-deoxyglucarate	dehydratase	[EC:4.2.1.41]|ko00053|
K01711	0.774258	0.00505445	K01711|GDPmannose	4,6-dehydratase	[EC:4.2.1.47]|ko00051,ko00520|
K01720	0.767725	0.0014982	K01720|2-methylcitrate	dehydratase	[EC:4.2.1.79]|ko00640|
K01728	0.777862	0.00460868	K01728|pectate	lyase	[EC:4.2.2.2]|ko00040|
K01744	0.590607	0.00113	K01744|aspartate	ammonia-lyase	[EC:4.3.1.1]|ko00250,ko00910|
K01745	0.985368	0.00340701	K01745|histidine	ammonia-lyase	[EC:4.3.1.3]|ko00340,ko00910|
K01750	0.772152	0.00688428	K01750|ornithine	cyclodeaminase	[EC:4.3.1.12]|ko00330|
K01761	0.830979	0.0014758	K01761|methionine-gamma-lyase	[EC:4.4.1.11]|ko00270,ko00450|
K01782	0.763352	0.00273296	K01782|3-hydroxyacyl-CoA	dehydrogenase	/	enoyl-CoA	hydratase	/	3-hydroxybutyryl-CoA	epimerase	[EC:1.1.1.35	4.2.1.17	5.1.2.3]|ko00071,ko00280,ko00281,ko00310,ko00380,ko00410,ko00640,ko00650,ko00720,ko00903,ko00930,ko01040|
K01797	0.932988	0.00385476	K01797|NONE|NONE|	NONE
K01799	0.926309	0.00289529	K01799|maleate	isomerase	[EC:5.2.1.1]|ko00650,ko00760|
K01800	1.00079	0.00618905	K01800|maleylacetoacetate	isomerase	[EC:5.2.1.2]|ko00350,ko00643|
K01823	0.772011	0.000426468	K01823|isopentenyl-diphosphate	delta-isomerase	[EC:5.3.3.2]|ko00900|
K01826	0.765591	0.00469973	K01826|5-carboxymethyl-2-hydroxymuconate	isomerase	[EC:5.3.3.10]|ko00350,ko00362|
K01919	0.920408	0.00398155	K01919|glutamate--cysteine	ligase	[EC:6.3.2.2]|ko00480|
K01966	0.803916	0.000128796	K01966|propionyl-CoA	carboxylase	beta	chain	[EC:6.4.1.3]|ko00280,ko00630,ko00640,ko00720|
K01975	0.917426	0.00247919	K01975|2'-5'	RNA	ligase	[EC:6.5.1.-]|NONE|	NONE
K02006	1.53574	0.00359972	K02006|cobalt/nickel	transport	system	ATP-binding	protein|ko02010|
K02008	1.60229	0.00290729	K02008|cobalt/nickel	transport	system	permease	protein|ko02010|
K02052	0.692349	0.00642904	K02052|putative	spermidine/putrescine	transport	system	ATP-binding	protein|NONE|	NONE
K02224	0.681717	0.0043834	K02224|cobyrinic	acid	a,c-diamide	synthase	[EC:6.3.5.9	6.3.5.11]|ko00860|
K02228	0.967776	0.00535346	K02228|precorrin-6A	synthase	[EC:2.1.1.152]|ko00860|
K02283	0.990165	0.0027296	K02283|pilus	assembly	protein	CpaF|NONE|	NONE
K02302	0.767861	0.00633707	K02302|uroporphyrin-III	C-methyltransferase	/	precorrin-2	dehydrogenase	/	sirohydrochlorin	ferrochelatase	[EC:2.1.1.107	1.3.1.76	4.99.1.4]|ko00860|
K02312	0.947915	0.00369545	K02312|2,3-dihydroxybenzoate-AMP	ligase	[EC:2.7.7.58]|ko01053|
K02315	1.11432	0.000135914	K02315|DNA	replication	protein	DnaC|NONE|	NONE
K02351	0.774578	0.000670644	K02351|putative	membrane	protein|NONE|	NONE
K02379	0.907687	0.00627501	K02379|FdhD	protein|NONE|	NONE
K02387	0.363959	0.0022623	K02387|flagellar	basal-body	rod	protein	FlgB|ko02040|
K02388	0.357657	0.00201968	K02388|flagellar	basal-body	rod	protein	FlgC|ko02040|
K02389	0.378207	0.0023604	K02389|flagellar	basal-body	rod	modification	protein	FlgD|ko02040|
K02390	0.362332	0.00278529	K02390|flagellar	hook	protein	FlgE|ko02040|
K02392	0.357612	0.00201789	K02392|flagellar	basal-body	rod	protein	FlgG|ko02040|
K02396	0.394974	0.00157722	K02396|flagellar	hook-associated	protein	1	FlgK|ko02040|
K02397	0.434773	0.00687131	K02397|flagellar	hook-associated	protein	3	FlgL|ko02040|
K02400	0.452376	0.0053572	K02400|flagellar	biosynthesis	protein	FlhA|ko02040|
K02405	0.425509	0.00714036	K02405|RNA	polymerase	sigma	factor	for	flagellar	operon	FliA|ko02020,ko05111|
K02406	0.42824	0.00354245	K02406|flagellin|ko02020,ko02040,ko04626,ko05132,ko05134|
K02407	0.590694	0.000642809	K02407|flagellar	hook-associated	protein	2|ko02040|
K02408	0.366275	0.00355549	K02408|flagellar	hook-basal	body	complex	protein	FliE|ko02040|
K02409	0.371967	0.00718682	K02409|flagellar	M-ring	protein	FliF|ko02040|
K02410	0.530265	0.0039162	K02410|flagellar	motor	switch	protein	FliG|ko02030,ko02040|
K02411	0.310561	0.00479309	K02411|flagellar	assembly	protein	FliH|ko02040|
K02412	0.341268	0.00653837	K02412|flagellum-specific	ATP	synthase	[EC:3.6.3.14]|ko02040|
K02413	0.445821	0.00214797	K02413|flagellar	FliJ	protein|ko02040|
K02414	0.57082	0.00294702	K02414|flagellar	hook-length	control	protein	FliK|ko02040|
K02415	0.376505	0.000103927	K02415|flagellar	FliL	protein|NONE|	NONE
K02416	0.609118	0.000775028	K02416|flagellar	motor	switch	protein	FliM|ko02030,ko02040|
K02417	0.346896	0.00466789	K02417|flagellar	motor	switch	protein	FliN/FliY|ko02030,ko02040|
K02418	0.538908	0.00146823	K02418|flagellar	protein	FliO/FliZ|ko02040|
K02419	0.357472	0.0020129	K02419|flagellar	biosynthetic	protein	FliP|ko02040|
K02420	0.366275	0.00355549	K02420|flagellar	biosynthetic	protein	FliQ|ko02040|
K02422	0.585056	0.00059435	K02422|flagellar	protein	FliS|ko02040|
K02423	0.760711	0.00633496	K02423|flagellar	protein	FliT|ko02040|
K02427	0.101549	0.000399461	K02427|23S	rRNA	(uridine2552-2'-O)-methyltransferase	[EC:2.1.1.166]|NONE|	NONE
K02446	0.711381	0.0058577	K02446|fructose-1,6-bisphosphatase	II	[EC:3.1.3.11]|ko00010,ko00030,ko00051,ko00710|
K02450	0.891846	0.000403131	K02450|general	secretion	pathway	protein	A|NONE|	NONE
K02453	0.690657	0.0015714	K02453|general	secretion	pathway	protein	D|ko03070|
K02510	0.787854	8.50936e-05	K02510|2,4-dihydroxyhept-2-ene-1,7-dioic	acid	aldolase	[EC:4.1.2.-]|ko00350|
K02556	0.41298	0.0050688	K02556|chemotaxis	protein	MotA|ko02020,ko02030,ko02040|
K02557	0.399477	0.00452124	K02557|chemotaxis	protein	MotB|ko02030,ko02040|
K02566	0.9105	0.00179586	K02566|NagD	protein|NONE|	NONE
K02571	0.894173	0.00131528	K02571|periplasmic	nitrate	reductase	NapE|ko00910|
K02588	0.9721	0.00409506	K02588|nitrogenase	iron	protein	NifH	[EC:1.18.6.1]|ko00625,ko00910|
K02755	0.93504	0.000905939	K02755|PTS	system,	beta-glucosides-specific	IIA	component	[EC:2.7.1.69]|ko02060|
K02756	0.929425	0.0029549	K02756|PTS	system,	beta-glucosides-specific	IIB	component	[EC:2.7.1.69]|ko02060|
K02757	0.929402	0.00251647	K02757|PTS	system,	beta-glucosides-specific	IIC	component|ko02060|
K02768	0.84017	0.0054241	K02768|PTS	system,	fructose-specific	IIA	component	[EC:2.7.1.69]|ko00051,ko02060|
K02805	0.828132	0.0038483	K02805|lipopolysaccharide	biosynthesis	protein|NONE|	NONE
K03087	4.21066	0.00473018	K03087|RNA	polymerase	nonessential	primary-like	sigma	factor|ko05111|
K03089	0.529428	0.0043654	K03089|RNA	polymerase	sigma-32	factor|NONE|	NONE
K03148	0.682082	0.0021005	K03148|sulfur	carrier	protein	ThiS	adenylyltransferase	[EC:2.7.7.73]|ko00730,ko04122|
K03196	0.855463	0.00455408	K03196|type	IV	secretion	system	protein	VirB11|ko03070|
K03200	0.83675	0.00208041	K03200|type	IV	secretion	system	protein	VirB5|ko03070|
K03204	0.756579	0.00551701	K03204|type	IV	secretion	system	protein	VirB9|ko03070|
K03220	0.762651	4.40405e-05	K03220|type	III	secretion	protein	SctD|NONE|	NONE
K03222	18.2059	0.000166564	K03222|type	III	secretion	protein	SctJ|ko03070|
K03223	38.8494	0.000656316	K03223|type	III	secretion	protein	SctL|ko03070|
K03224	22.1619	0.000915878	K03224|ATP	synthase	in	type	III	secretion	protein	SctN	[EC:3.6.3.14]|ko03070|
K03225	0.76508	0.000541555	K03225|type	III	secretion	protein	SctQ|ko03070|
K03226	22.1619	0.000915878	K03226|type	III	secretion	protein	SctR|ko03070|
K03227	22.1619	0.000915878	K03227|type	III	secretion	protein	SctS|ko03070|
K03228	22.1619	0.000915878	K03228|type	III	secretion	protein	SctT|ko03070|
K03229	22.1619	0.000915878	K03229|type	III	secretion	protein	SctU|ko03070|
K03230	22.1619	0.000915878	K03230|type	III	secretion	protein	SctV|ko03070|
K03285	0.913531	0.00393141	K03285|general	bacterial	porin,	GBP	family|NONE|	NONE
K03286	0.679603	0.00212089	K03286|OmpA-OmpF	porin,	OOP	family|NONE|	NONE
K03293	0.791274	0.001446	K03293|amino	acid	transporter,	AAT	family|NONE|	NONE
K03297	1.03819	0.00224543	K03297|small	multidrug	resistance	protein,	SMR	family|NONE|	NONE
K03324	0.617511	0.00546445	K03324|phosphate:Na+	symporter|NONE|	NONE
K03336	0.821851	0.00049472	K03336|3D-(3,5/4)-trihydroxycyclohexane-1,2-dione	hydrolase	[EC:3.7.1.-]|ko00562|
K03337	0.803629	0.000828533	K03337|5-deoxy-glucuronate	isomerase	[EC:5.3.1.-]|ko00562|
K03338	0.818514	0.000508734	K03338|5-dehydro-2-deoxygluconokinase	[EC:2.7.1.92]|ko00562|
K03367	0.928394	0.00662545	K03367|D-alanine--poly(phosphoribitol)	ligase	subunit	1	[EC:6.1.1.13]|ko00473,ko05150|
K03406	0.692336	0.00453778	K03406|methyl-accepting	chemotaxis	protein|ko02020,ko02030|
K03412	0.477293	0.0021435	K03412|two-component	system,	chemotaxis	family,	response	regulator	CheB	[EC:3.1.1.61]|ko02020,ko02030|
K03413	0.663795	0.00460141	K03413|two-component	system,	chemotaxis	family,	response	regulator	CheY|ko02020,ko02030|
K03415	0.810264	0.00056562	K03415|two-component	system,	chemotaxis	family,	response	regulator	CheV|ko02020,ko02030|
K03457	0.822889	0.00226671	K03457|nucleobase:cation	symporter-1,	NCS1	family|NONE|	NONE
K03458	0.759772	0.0022796	K03458|nucleobase:cation	symporter-2,	NCS2	family|NONE|	NONE
K03503	1.0185	0.00567819	K03503|DNA	polymerase	V	[EC:3.4.21.-]|NONE|	NONE
K03534	0.851766	0.00575071	K03534|L-rhamnose	mutarotase	[EC:5.1.3.-]|NONE|	NONE
K03628	0.0410425	0.00243163	K03628|transcription	termination	factor	Rho|ko03018|
K03647	0.933897	0.0047729	K03647|protein	involved	in	ribonucleotide	reduction|NONE|	NONE
K03694	0.25675	0.0030328	K03694|ATP-dependent	Clp	protease	ATP-binding	subunit	ClpA|NONE|	NONE
K03710	0.722079	0.00169545	K03710|GntR	family	transcriptional	regulator|NONE|	NONE
K03719	1.02084	0.00149853	K03719|Lrp/AsnC	family	transcriptional	regulator,	leucine-responsive	regulatory	protein|NONE|	NONE
K03739	0.928626	0.00662493	K03739|membrane	protein	involved	in	D-alanine	export|ko05150|
K03740	0.928626	0.00662493	K03740|D-alanine	transfer	protein|ko05150|
K03749	0.760963	0.00389141	K03749|DedD	protein|NONE|	NONE
K03761	0.745218	0.000169862	K03761|MFS	transporter,	MHS	family,	alpha-ketoglutarate	permease|NONE|	NONE
K03770	0.177503	0.000712768	K03770|peptidyl-prolyl	cis-trans	isomerase	D	[EC:5.2.1.8]|NONE|	NONE
K03783	0.907615	0.00461549	K03783|purine-nucleoside	phosphorylase	[EC:2.4.2.1]|ko00230,ko00240,ko00760|
K03799	0.527794	0.0024244	K03799|heat	shock	protein	HtpX	[EC:3.4.24.-]|NONE|	NONE
K03800	1.40072	0.00056901	K03800|lipoate-protein	ligase	A	[EC:2.7.7.63]|ko00785|
K03825	0.793887	0.00462742	K03825|putative	acetyltransferase	[EC:2.3.1.-]|NONE|	NONE
K03829	0.844438	0.0046568	K03829|putative	acetyltransferase	[EC:2.3.1.-]|NONE|	NONE
K03833	0.677028	0.00701268	K03833|selenocysteine-specific	elongation	factor|NONE|	NONE
K03885	1.43448	0.000102292	K03885|NADH	dehydrogenase	[EC:1.6.99.3]|ko00190|
K03923	0.794012	0.00367402	K03923|modulator	of	drug	activity	B|NONE|	NONE
K03926	0.817038	0.0048746	K03926|periplasmic	divalent	cation	tolerance	protein|NONE|	NONE
K04058	59.756	0.00236927	K04058|type	III	secretion	protein	SctW|ko03070|
K04061	0.597641	0.00264432	K04061|flagellar	biosynthesis	protein|NONE|	NONE
K04087	0.449532	0.000393255	K04087|membrane	protease	subunit	HflC	[EC:3.4.-.-]|NONE|	NONE
K04088	0.449532	0.000393255	K04088|membrane	protease	subunit	HflK	[EC:3.4.-.-]|NONE|	NONE
K04562	0.457575	0.000789947	K04562|flagellar	biosynthesis	protein	FlhG|ko02040|
K04748	0.851714	0.00492777	K04748|nitric	oxide	reductase	NorQ	protein|ko00910|
K04771	0.756054	0.00507145	K04771|serine	protease	Do	[EC:3.4.21.107]|ko02020|
K05375	0.853196	0.00145479	K05375|MbtH	protein|NONE|	NONE
K05396	0.897394	0.0033745	K05396|D-cysteine	desulfhydrase	[EC:4.4.1.15]|ko00270|
K05540	0.644192	0.000920379	K05540|tRNA-dihydrouridine	synthase	B	[EC:1.-.-.-]|NONE|	NONE
K05565	0.869274	0.00286619	K05565|multicomponent	Na+:H+	antiporter	subunit	A|NONE|	NONE
K05569	0.763496	0.0039537	K05569|multicomponent	Na+:H+	antiporter	subunit	E|NONE|	NONE
K05570	0.837118	0.0043472	K05570|multicomponent	Na+:H+	antiporter	subunit	F|NONE|	NONE
K05571	0.813204	0.00444887	K05571|multicomponent	Na+:H+	antiporter	subunit	G|NONE|	NONE
K05786	0.904777	0.0056079	K05786|chloramphenicol-sensitive	protein	RarD|NONE|	NONE
K05788	0.29767	0.00460409	K05788|integration	host	factor	subunit	beta|NONE|	NONE
K05795	0.934521	0.00606439	K05795|tellurium	resistance	protein	TerD|NONE|	NONE
K05799	0.968849	0.00168931	K05799|GntR	family	transcriptional	regulator,	transcriptional	repressor	for	pyruvate	dehydrogenase	complex|NONE|	NONE
K05967	0.762132	0.00295956	K05967|hypothetical	protein|NONE|	NONE
K06145	1.00291	0.00472167	K06145|LacI	family	transcriptional	regulator,	gluconate	utilization	system	Gnt-I	transcriptional	repressor|NONE|	NONE
K06168	542.439	0.000546766	K06168|bifunctional	enzyme	involved	in	thiolation	and	methylation	of	tRNA|NONE|	NONE
K06178	0.203218	0.000111673	K06178|23S	rRNA	pseudouridine2605	synthase	[EC:5.4.99.22]|NONE|	NONE
K06215	0.770371	0.0031799	K06215|pyridoxine	biosynthesis	protein	[EC:4.-.-.-]|ko00750|
K06445	0.741261	0.0046141	K06445|acyl-CoA	dehydrogenase	[EC:1.3.99.-]|ko00071|
K06603	0.623819	0.00331535	K06603|flagellar	protein	FlaG|NONE|	NONE
K06606	0.786651	0.0055188	K06606|inosose	isomerase	[EC:5.3.99.-]|NONE|	NONE
K06867	0.513681	0.0048129	K06867|NONE|NONE|	NONE
K06878	1.02736	0.00503181	K06878|tRNA-binding	protein|NONE|	NONE
K06886	0.749992	0.00381731	K06886|hemoglobin|NONE|	NONE
K06889	0.621663	0.00396158	K06889|NONE|NONE|	NONE
K06893	0.818546	0.0019505	K06893|NONE|NONE|	NONE
K06895	0.512519	9.13684e-05	K06895|L-lysine	exporter	family	protein	LysE/ArgO|NONE|	NONE
K06902	0.824604	0.00044816	K06902|MFS	transporter,	UMF1	family|NONE|	NONE
K06905	0.765834	5.70209e-05	K06905|NONE|NONE|	NONE
K06906	0.812234	0.00141805	K06906|NONE|NONE|	NONE
K06907	0.795746	0.000850455	K06907|NONE|NONE|	NONE
K06908	0.796863	0.000616818	K06908|NONE|NONE|	NONE
K06917	284.534	0.00447574	K06917|tRNA	2-selenouridine	synthase	[EC:2.9.1.-]|NONE|	NONE
K06940	1.03573	0.000784093	K06940|NONE|NONE|	NONE
K06959	0.910981	0.0056143	K06959|uncharacterized	protein|NONE|	NONE
K06976	0.862484	0.00544174	K06976|NONE|NONE|	NONE
K06979	0.684377	0.00285995	K06979|NONE|NONE|	NONE
K07001	0.630261	0.0011488	K07001|NONE|NONE|	NONE
K07010	0.706377	0.00049439	K07010|putative	glutamine	amidotransferase|NONE|	NONE
K07023	0.764827	0.000343548	K07023|putative	hydrolases	of	HD	superfamily|NONE|	NONE
K07029	0.761296	0.00025217	K07029|NONE|NONE|	NONE
K07032	0.799827	0.0025816	K07032|NONE|NONE|	NONE
K07045	1.16411	0.00144424	K07045|NONE|NONE|	NONE
K07050	0.869616	0.0071835	K07050|NONE|NONE|	NONE
K07052	0.569532	8.80254e-07	K07052|NONE|NONE|	NONE
K07067	0.942089	0.000920289	K07067|DNA	integrity	scanning	protein|NONE|	NONE
K07112	0.419706	0.0027302	K07112|NONE|NONE|	NONE
K07113	0.963035	0.00107785	K07113|UPF0716	protein	FxsA|NONE|	NONE
K07114	0.617029	4.79445e-05	K07114|uncharacterized	protein|NONE|	NONE
K07127	0.762749	0.0042245	K07127|5-hydroxyisourate	hydrolase	[EC:3.5.2.17]|ko00230|
K07161	0.963907	0.00154211	K07161|NONE|NONE|	NONE
K07175	0.771683	0.00580648	K07175|PhoH-like	ATPase|NONE|	NONE
K07180	0.726083	0.00219608	K07180|serine	protein	kinase|NONE|	NONE
K07183	0.774002	0.00470873	K07183|response	regulator	NasT|NONE|	NONE
K07225	0.927409	0.00448037	K07225|putative	hemin	transport	protein|NONE|	NONE
K07228	0.952207	0.00359675	K07228|TrkA	domain	protein|NONE|	NONE
K07246	0.723316	0.00527018	K07246|tartrate	dehydrogenase/decarboxylase	/	D-malate	dehydrogenase	[EC:1.1.1.93	4.1.1.73	1.1.1.83]|ko00630,ko00650|
K07250	0.8612	0.00513282	K07250|4-aminobutyrate	aminotransferase	/	(S)-3-amino-2-methylpropionate	transaminase	[EC:2.6.1.19	2.6.1.22]|ko00250,ko00280,ko00410,ko00640,ko00650|
K07258	0.404179	0.0004992	K07258|D-alanyl-D-alanine	carboxypeptidase	(penicillin-binding	protein	5/6)	[EC:3.4.16.4]|ko00550|
K07273	0.830645	0.00149126	K07273|lysozyme|NONE|	NONE
K07402	0.844298	0.00475318	K07402|xanthine	dehydrogenase	accessory	factor|NONE|	NONE
K07403	0.761101	0.00141614	K07403|membrane-bound	serine	protease	(ClpP	class)|NONE|	NONE
K07406	0.729707	0.000449538	K07406|alpha-galactosidase	[EC:3.2.1.22]|ko00052,ko00561,ko00600,ko00603|
K07481	0.846166	0.00321099	K07481|transposase,	IS5	family|NONE|	NONE
K07496	0.852713	0.00658772	K07496|putative	transposase|NONE|	NONE
K07552	0.8694	0.0045467	K07552|MFS	transporter,	DHA1	family,	bicyclomycin/chloramphenicol	resistance	protein|NONE|	NONE
K07729	0.950322	0.000229168	K07729|putative	transcriptional	regulator|NONE|	NONE
K07736	0.779946	0.00204855	K07736|CarD	family	transcriptional	regulator|NONE|	NONE
K07793	0.735379	0.00165158	K07793|putative	tricarboxylic	transport	membrane	protein|ko02020|
K07812	0.796993	0.000392515	K07812|trimethylamine-N-oxide	reductase	(cytochrome	c)	2	[EC:1.7.2.3]|NONE|	NONE
K08299	0.958182	0.00267244	K08299|carnitinyl-CoA	dehydratase	[EC:4.2.1.-]|NONE|	NONE
K08307	3524.59	0.00195982	K08307|membrane-bound	lytic	murein	transglycosylase	D	[EC:3.2.1.-]|NONE|	NONE
K08369	0.94126	0.00173288	K08369|MFS	transporter,	putative	metabolite:H+	symporter|NONE|	NONE
K08641	0.815778	0.00212817	K08641|D-alanyl-D-alanine	dipeptidase	[EC:3.4.13.22]|NONE|	NONE
K08681	0.823919	0.0021844	K08681|glutamine	amidotransferase	[EC:2.6.-.-]|ko00750|
K08981	0.905498	0.00167721	K08981|putative	membrane	protein|NONE|	NONE
K08989	0.776682	0.00422851	K08989|putative	membrane	protein|NONE|	NONE
K09015	0.842368	0.0022676	K09015|Fe-S	cluster	assembly	protein	SufD|NONE|	NONE
K09145	0.913093	0.00580353	K09145|hypothetical	protein|NONE|	NONE
K09151	0.815531	0.00223449	K09151|hypothetical	protein|NONE|	NONE
K09167	0.934751	0.00126392	K09167|hypothetical	protein|NONE|	NONE
K09684	0.897479	0.00196424	K09684|purine	catabolism	regulatory	protein|NONE|	NONE
K09786	0.718161	0.00216545	K09786|hypothetical	protein|NONE|	NONE
K09788	0.842733	0.00630993	K09788|hypothetical	protein|NONE|	NONE
K09794	0.78323	0.00304803	K09794|hypothetical	protein|NONE|	NONE
K09798	0.604991	0.000572749	K09798|hypothetical	protein|NONE|	NONE
K09805	0.770501	0.0053873	K09805|hypothetical	protein|NONE|	NONE
K09810	0.371662	0.0056141	K09810|lipoprotein-releasing	system	ATP-binding	protein	[EC:3.6.3.-]|ko02010|
K09818	1.13563	0.00374461	K09818|manganese/iron	transport	system	substrate-binding	protein|NONE|	NONE
K09955	0.931212	0.0037476	K09955|hypothetical	protein|NONE|	NONE
K09959	0.902833	4.68982e-05	K09959|hypothetical	protein|NONE|	NONE
K09975	0.810063	0.00633115	K09975|hypothetical	protein|NONE|	NONE
K10188	0.87823	0.000506868	K10188|lactose/L-arabinose	transport	system	substrate-binding	protein|ko02010|
K10439	0.689984	0.00569663	K10439|ribose	transport	system	substrate-binding	protein|ko02010,ko02030|
K10440	0.990949	0.00164411	K10440|ribose	transport	system	permease	protein|ko02010|
K10441	0.992795	0.002587	K10441|ribose	transport	system	ATP-binding	protein	[EC:3.6.3.17]|ko02010|
K10543	0.867236	0.00374355	K10543|D-xylose	transport	system	substrate-binding	protein|ko02010|
K10546	0.911808	0.000816	K10546|putative	multiple	sugar	transport	system	substrate-binding	protein|ko02010|
K10547	0.920368	0.000763408	K10547|putative	multiple	sugar	transport	system	permease	protein|ko02010|
K10548	0.920368	0.000763408	K10548|putative	multiple	sugar	transport	system	ATP-binding	protein|ko02010|
K10979	0.78517	0.00206884	K10979|DNA	end-binding	protein	Ku|ko03450|
K11070	2.79674	0.000326585	K11070|spermidine/putrescine	transport	system	permease	protein|ko02010|
K11071	3.6156	0.000880161	K11071|spermidine/putrescine	transport	system	permease	protein|ko02010|
K11072	3.6156	0.000880161	K11072|spermidine/putrescine	transport	system	ATP-binding	protein	[EC:3.6.3.31]|ko02010|
K11688	0.699975	0.000404459	K11688|C4-dicarboxylate-binding	protein	DctP|ko02020|
K11689	0.778368	0.00555987	K11689|C4-dicarboxylate	transporter,	DctQ	subunit|ko02020|
K11690	0.678019	0.00125054	K11690|C4-dicarboxylate	transporter,	DctM	subunit|ko02020|
K11742	0.845832	0.00674791	K11742|spermidine	export	protein	MdtI|NONE|	NONE
K11743	0.845832	0.00674791	K11743|spermidine	export	protein	MdtJ|NONE|	NONE
K11890	0.838565	0.00406589	K11890|type	VI	secretion	system	protein	ImpM|NONE|	NONE
K11891	0.717267	0.00039723	K11891|type	VI	secretion	system	protein	ImpL|ko03070|
K11897	0.77556	0.00163807	K11897|type	VI	secretion	system	protein	ImpF|NONE|	NONE
K11900	0.717267	0.00039723	K11900|type	VI	secretion	system	protein	ImpC|NONE|	NONE
K12257	1.46792	0.00677439	K12257|SecD/SecF	fusion	protein|ko03060,ko03070|
K12410	0.662971	0.0061986	K12410|NAD-dependent	deacetylase	[EC:3.5.1.-]|ko00520|
K13542	0.924971	0.00587303	K13542|uroporphyrinogen	III	methyltransferase	/	synthase	[EC:2.1.1.107	4.2.1.75]|ko00860|
K13653	0.850341	6.47187e-05	K13653|AraC	family	transcriptional	regulator|NONE|	NONE
K13888	0.760796	0.00278318	K13888|macrolide-specific	efflux	protein	MacA|NONE|	NONE
K13893	0.79871	0.00540119	K13893|microcin	C	transport	system	substrate-binding	protein|ko02010|
K13894	0.717796	0.00328001	K13894|microcin	C	transport	system	permease	protein|ko02010|
K13895	0.692725	0.000946436	K13895|microcin	C	transport	system	permease	protein|ko02010|
K13896	0.810925	0.00521193	K13896|microcin	C	transport	system	ATP-binding	protein|ko02010|
K14166	0.959124	0.000168694	K14166|copper	transport	protein|NONE|	NONE
K14188	0.928852	0.00662468	K14188|D-alanine--poly(phosphoribitol)	ligase	subunit	2	[EC:6.1.1.13]|ko00473,ko05150|
K14238	1.18207	0.0011101	K14238|tRNA	Sec|ko00970|
K14415	0.865165	0.000435842	K14415|tRNA-splicing	ligase	RtcB	[EC:6.5.1.3]|NONE|	NONE
K15270	0.299198	0.0060641	K15270|S-adenosylmethionine	uptake	transporter|NONE|	NONE
K15371	1.00485	0.00490218	K15371|glutamate	dehydrogenase	[EC:1.4.1.2]|ko00250,ko00330,ko00430,ko00910|
K15553	0.792689	0.000104427	K15553|sulfonate	transport	system	substrate-binding	protein|ko02010|
K15554	0.791299	8.17415e-05	K15554|sulfonate	transport	system	permease	protein|ko02010|
K15581	0.777691	0.0051783	K15581|oligopeptide	transport	system	permease	protein|ko02010|
K15598	0.887234	0.0027304	K15598|putative	hydroxymethylpyrimidine	transport	system	substrate-binding	protein|ko02010|
K15599	0.887234	0.0027304	K15599|putative	hydroxymethylpyrimidine	transport	system	permease	protein|ko02010|

## Sheet: metadat
KEGG Orthology group: a group of orthologous genes (each group is called a 'gene' in the main text)
Mean PCI: for each gene, the mean of PCI values calculated for 100 replicate BayesTraits rate estimates.
Mean LRT p-value: BayesTraits uses a likelihood-ratio test (LRT) to identify genes coevolving with Hsp90A; this is the mean p-value across 100 replicate runs.
KEGG Annotation: selected information from the KEGG database (for more information or explanations, see online at www.genome.jp/kegg/)
